# Supplementary material for: Multidisciplinary Pain Management of Chronic Back Pain: Helpful Treatments from the Patients’ Perspective
Source: J Clin Med. 2020 Jan 5;9(1):145. doi: 10.3390/jcm9010145 (PMC7019713; doi:10.3390/jcm9010145)
Supplement: Supplementary file 1 [file jcm-09-00145-s001.zip]

Archive with 9 entries (8 files):
- jcm-660652suppl/
- jcm-660652suppl/Table S1.docx
- jcm-660652suppl/Table S2 .docx
- jcm-660652suppl/Table S3.docx
- jcm-660652suppl/Table S4.docx
- jcm-660652suppl/Table S5.docx
- jcm-660652suppl/Table S6.docx
- jcm-660652suppl/Table S7 .docx
- jcm-660652suppl/Table S8.docx
